# Supplementary material for: MicroRNA-22 Is a Key Regulator of Lipid and Metabolic Homeostasis
Source: Int J Mol Sci. 2023 Aug 17;24(16):12870. doi: 10.3390/ijms241612870 (PMC10454516; doi:10.3390/ijms241612870)
Supplement: Supplementary file 1 [file ijms-24-12870-s001.zip]

Archive with 1 entries (1 files):
- ijms-2480867-supplementary.pdf
